# Supplementary material for: Genome-wide analysis of MYB transcription factor family and AsMYB1R subfamily contribution to ROS homeostasis regulation in Avena sativa under PEG-induced drought stress
Source: BMC Plant Biol. 2024 Jul 6;24:632. doi: 10.1186/s12870-024-05251-w (PMC11227197; doi:10.1186/s12870-024-05251-w)
Supplement: Supplementary file 1 — Supplementary Material 1 [file 12870_2024_5251_MOESM1_ESM.xls]

## Sheet: Table S1
Table S1: Detailed information of the primer in different MYB TFs
Name	Sequence(5'-3')
AsGAPDH1_F	TTCTTCCTGAGTTGAACGGC
AsGAPDH1_R	ATGCAGCCTTCTCGATTCTG
AsMYB1R022_F	CGCAGCAGTTCATGTATTATGTT
AsMYB1R022_R	TCTCGTGATGCTTCCCTCTGT
AsMYB2R039_F	CTACCCGCACCAACAGAGTG
AsMYB2R039_R	GCCGAGGAAGTCGAAGAAGG
AsMYB2R043_F	TGTCCTCGGGAACAGGTGGT
AsMYB2R043_R	GCTGCAATCAAGCTCGGTAA
AsMYB2R045_F	CGAGGAGGACGCTATCATCTAC
AsMYB2R045_R	CGCTTCTTGAGCTTGGTGTT
AsMYB1R078_F	AGATAAGGAGCCACGCACAG
AsMYB1R078_R	TCTTGAGGGCATATCCTAGTTCA
AsMYB1R079_F	GCTGCCTATCGCCAAATACAA
AsMYB1R079_R	CTAGCTTTCGGCTTCTGATGTG
AsMYB1R088_F	CCGGTGTCAGTGCTATCTGC
AsMYB1R088_R	TCCTGCTCCATTTCCTTGTG
AsMYB1R098_F	GAAACGGTGATAAAGGTGCG
AsMYB1R098_R	CTCTGCCATACAGTTTGAGGG

## Sheet: Table S2
Table S2: Detailed characteristics of the A. sativa MYB proteins in this study.
AsMYB1R
ID	Rename	Protein size	Molecular weight (KDa)	Isoelectric point (pI)	Instability index	Aliphatic index	Grand average of hydropathicity (GRAVY)	Subcellular localization prediction
AVESA.00010b.r2.5CG0899300.1	AsMYB1R062	267	30.6427	5.37	44.64	80.97	-0.428	cyto	6	cysk	3.5	cysk_plas	2.5	nucl	2	chlo	1	extr	1
AVESA.00010b.r2.5DG1001290.1	AsMYB1R073	450	49.4103	5.7	60.84	62.91	-0.887	nucl	6	chlo	4	mito	3	plas	1
AVESA.00010b.r2.5CG0907470.1	AsMYB1R066	781	84.2174	5.93	52	74.26	-0.386	nucl	10	cysk	2	chlo	1	plas	1
AVESA.00010b.r2.3CG0511720.1	AsMYB1R037	317	34.6401	8.85	56.34	69.24	-0.412	nucl	12	chlo	1	extr	1
AVESA.00010b.r2.4DG0765280.1	AsMYB1R050	289	31.5678	9.32	58.96	70.55	-0.396	nucl	12	chlo	1	extr	1
AVESA.00010b.r2.UnG1409260.1	AsMYB1R107	308	33.4569	8.87	52.94	59.9	-0.763	nucl	13	chlo	1
AVESA.00010b.r2.2DG0358200.2	AsMYB1R021	483	53.4169	6.22	66.66	70.99	-0.555	nucl	6	cyto	3	mito	2	cysk	2	chlo	1
AVESA.00010b.r2.3CG0460430.1	AsMYB1R030	322	35.2727	9.34	50.93	65.84	-0.629	nucl	9	mito	4	plas	1
AVESA.00010b.r2.6CG1083970.1	AsMYB1R079	454	48.8826	7.66	43.63	49.71	-0.857	nucl	14
AVESA.00010b.r2.5DG0945900.1	AsMYB1R069	886	98.691	6.2	57.49	72.4	-0.618	nucl	10	cysk	2	chlo	1	golg_plas	1
AVESA.00010b.r2.4AG0653190.1	AsMYB1R044	168	18.176	4.65	48.48	61.67	-0.573	nucl	10	mito	4
AVESA.00010b.r2.7CG0667980.1	AsMYB1R098	714	77.9153	5.98	51.64	59.48	-0.74	nucl	14
AVESA.00010b.r2.3CG0493490.1	AsMYB1R031	350	36.7056	10	57.72	64.83	-0.388	nucl	7	chlo	3	mito	3	cyto	1
AVESA.00010b.r2.4CG1327820.1	AsMYB1R049	749	82.6243	5.32	46.84	68.81	-0.587	nucl	14
AVESA.00010b.r2.5DG0973750.1	AsMYB1R071	280	32.1544	5.41	44.36	77.93	-0.516	cysk	7.5	cyto	5	cysk_plas	4.5	nucl	1
AVESA.00010b.r2.3CG0511360.1	AsMYB1R036	234	25.04	6.19	55.84	68.08	-0.491	chlo	5	mito	5	nucl	3	pero	1
AVESA.00010b.r2.1CG0087270.1	AsMYB1R006	347	37.7504	8.77	48.12	60.46	-0.595	nucl	10	cyto	2	plas	1	vacu	1
AVESA.00010b.r2.6DG1152900.1	AsMYB1R089	411	45.5163	5.49	52.06	65.91	-0.636	nucl	12	chlo	1	vacu	1
AVESA.00010b.r2.5CG0907360.2	AsMYB1R065	235	25.7796	8	66.05	80.09	-0.199	nucl	12	extr	2
AVESA.00010b.r2.5CG0894960.1	AsMYB1R060	255	27.8005	8.71	43.51	69.61	-0.544	nucl	13	cyto	1
AVESA.00010b.r2.UnG1431730.1	AsMYB1R112	383	42.642	8.2	46.58	82.14	-0.154	extr	6	chlo	2	nucl	2	plas	1.5	mito_plas	1.5	cyto	1	E.R.	1
AVESA.00010b.r2.4DG0770060.1	AsMYB1R052	257	29.8078	8.98	60.42	67.28	-1.155	nucl	14
AVESA.00010b.r2.6CG1144730.1	AsMYB1R087	349	37.8699	6.64	41.5	62.66	-0.469	chlo	5	nucl	5	extr	2	mito	1	E.R.	1
AVESA.00010b.r2.2AG0226750.1	AsMYB1R015	558	61.5987	5.9	39.15	75.39	-0.465	nucl	12	chlo	2
AVESA.00010b.r2.3DG0537730.1	AsMYB1R041	280	29.7624	7.07	59.52	66.54	-0.437	nucl	11	mito	1	plas	1	cysk	1
AVESA.00010b.r2.UnG1413480.1	AsMYB1R108	186	20.8406	9.17	43.14	58.66	-0.517	nucl	12	chlo	1	cyto	1
AVESA.00010b.r2.2CG0323920.2	AsMYB1R019	435	48.1778	6.42	70.02	63.38	-0.709	nucl	6	pero	5	chlo	1	cyto	1	mito	1
AVESA.00010b.r2.3AG0434970.1	AsMYB1R028	299	32.6262	8.67	39.06	81.4	-0.456	nucl	12	chlo	1	pero	1
AVESA.00010b.r2.6CG1143540.1	AsMYB1R085	242	27.145	5.17	66.66	68.6	-0.684	nucl	7.5	mito	6	cyto_nucl	4.5
AVESA.00010b.r2.4CG1282620.1	AsMYB1R046	499	55.3065	5.11	50.4	66.25	-0.699	nucl	13.5	cyto_nucl	7.5
AVESA.00010b.r2.1DG0176690.1	AsMYB1R012	284	30.6065	9.24	52.73	71.27	-0.6	nucl	11	mito	2	pero	1
AVESA.00010b.r2.1DG0167800.1	AsMYB1R011	402	45.2426	6.61	41.57	71.82	-0.742	nucl	10	chlo	1	cyto	1	extr	1	vacu	1
AVESA.00010b.r2.7AG1205350.1	AsMYB1R093	347	39.4019	5.05	37.41	67.15	-0.622	nucl	7	cyto	4	chlo	1	plas	1	vacu	1
AVESA.00010b.r2.7DG1367920.1	AsMYB1R106	393	42.3266	8.23	70.95	65.8	-0.491	nucl	14
AVESA.00010b.r2.5DG0948510.3	AsMYB1R070	746	83.8807	8.04	49.55	72.35	-0.635	nucl	7	chlo	2	golg	2	cyto	1	plas	1	vacu	1
AVESA.00010b.r2.7CG0703140.1	AsMYB1R100	568	63.7582	7.25	50.03	71.09	-0.764	nucl	9	cyto	3	chlo	1	cysk	1
AVESA.00010b.r2.6CG1149200.1	AsMYB1R088	439	48.1156	5.96	60.56	54.6	-0.87	nucl	14
AVESA.00010b.r2.5CG0900420.1	AsMYB1R064	326	36.0061	8.35	50.52	64.02	-0.726	nucl	13	golg_plas	1
AVESA.00010b.r2.5AG0839430.1	AsMYB1R055	408	44.3743	8.32	59.96	63.26	-0.781	nucl	8	chlo	3	extr	2	E.R.	1
AVESA.00010b.r2.1DG0144830.1	AsMYB1R010	1799	192.946	6.16	62.79	64.06	-0.636	nucl	14
AVESA.00010b.r2.7AG1246480.1	AsMYB1R097	489	52.3249	8.86	46.95	63.52	-0.695	nucl	13	cyto	1
AVESA.00010b.r2.5CG0867800.1	AsMYB1R056	293	31.9609	5.79	40.81	70.65	-0.436	nucl	13	plas	1
AVESA.00010b.r2.6CG1139760.1	AsMYB1R084	451	49.3798	5.84	70.31	70.33	-0.718	nucl	12	cyto	1	cysk	1
AVESA.00010b.r2.1DG0180450.1	AsMYB1R014	789	88.1645	4.77	51.73	57.59	-1.155	nucl	14
AVESA.00010b.r2.6AG1018500.1	AsMYB1R075	325	35.8636	8.4	58.68	70.86	-0.573	nucl	13	pero	1
AVESA.00010b.r2.3CG0453420.1	AsMYB1R029	126	13.8744	9.89	62.48	53.49	-0.879	pero	8	cyto_nucl	3	nucl	2.5	cyto	2.5	golg	1
AVESA.00010b.r2.7AG1210330.1	AsMYB1R095	207	23.5535	8.85	41.53	66.38	-0.624	nucl	6.5	cyto_nucl	5	cyto	2.5	chlo	1	mito	1	plas	1	extr	1	pero	1
AVESA.00010b.r2.3AG0422440.1	AsMYB1R027	510	54.4034	5.85	54.21	66.14	-0.46	cysk	5	nucl	3	cyto	3	plas	2	chlo	1
AVESA.00010b.r2.UnG1428990.1	AsMYB1R111	159	18.3129	9.81	48.44	69.31	-0.675	nucl	14
AVESA.00010b.r2.7DG1333000.1	AsMYB1R101	293	32.1861	5.75	50.1	70.96	-0.518	nucl	13	plas	1
AVESA.00010b.r2.7DG1348260.2	AsMYB1R102	177	20.433	7.06	65.29	77.18	-0.567	golg	5	chlo	3	mito	3	nucl	2	plas	1
AVESA.00010b.r2.5CG0899100.1	AsMYB1R061	259	29.5303	5.37	46.23	83.47	-0.478	cyto	6	nucl	3	cysk	2.5	cysk_plas	2	extr	1	golg	1
AVESA.00010b.r2.1CG0109290.1	AsMYB1R007	320	33.8258	5.83	57.11	69.59	-0.335	nucl	12	extr	2
AVESA.00010b.r2.2CG0315810.1	AsMYB1R018	322	34.7289	5.75	53.11	81.96	-0.365	nucl	13	pero	1
AVESA.00010b.r2.4CG1272790.1	AsMYB1R045	266	28.7156	6.87	57.7	67.22	-0.468	cyto	11	nucl	2	chlo	1
AVESA.00010b.r2.1DG0176830.1	AsMYB1R013	313	34.001	6.72	62.42	68.24	-0.558	chlo	8	nucl	3	mito	2	plas	1
AVESA.00010b.r2.6AG1072630.1	AsMYB1R077	297	30.7781	5.71	52.35	63.47	-0.547	nucl	10	cyto	2	chlo	1	mito	1
AVESA.00010b.r2.1CG0114710.1	AsMYB1R009	208	22.8446	9.94	60.17	58.27	-0.862	nucl	12	mito	2
AVESA.00010b.r2.7CG0669260.2	AsMYB1R099	317	34.1049	9.53	60.8	64.98	-0.501	nucl	9	cyto	5
AVESA.00010b.r2.6CG1143550.1	AsMYB1R086	241	26.7196	6.71	68.25	64.07	-0.719	nucl	7.5	mito	5	cyto_nucl	4.5	chlo	1
AVESA.00010b.r2.4DG0770150.1	AsMYB1R053	578	64.0095	5.29	48.65	82.11	-0.401	nucl	7	cyto	3	cysk	2	chlo	1	mito	1
AVESA.00010b.r2.6CG1083650.3	AsMYB1R078	283	31.3033	7.02	39.31	73.04	-0.567	nucl	13	cyto	1
AVESA.00010b.r2.4CG1287580.1	AsMYB1R047	512	54.9606	6.59	49.52	58.55	-0.751	nucl	13	cyto	1
AVESA.00010b.r2.7AG1208190.1	AsMYB1R094	246	26.1542	6.62	70.72	65.2	-0.407	nucl	13	pero	1
AVESA.00010b.r2.1AG0049670.2	AsMYB1R004	298	33.2341	8.88	45.35	74.3	-0.566	chlo	7	nucl	3	mito	3	plas	1
AVESA.00010b.r2.7AG1235370.1	AsMYB1R096	170	18.1025	9.64	60.85	56.35	-0.723	nucl	12	chlo	1	mito	1
AVESA.00010b.r2.5CG0869310.1	AsMYB1R058	221	25.2744	5.58	40.84	60.5	-0.595	nucl	7	cyto	3	extr	2	plas	1	cysk	1
AVESA.00010b.r2.3AG0413260.1	AsMYB1R026	491	53.4434	9.58	50.38	67.03	-0.608	chlo	8	nucl	3	cyto	1	mito	1	cysk	1
AVESA.00010b.r2.5DG0982160.1	AsMYB1R072	179	20.1087	11.69	80.86	50.22	-0.879	nucl	14
AVESA.00010b.r2.3DG0522530.1	AsMYB1R039	382	40.0289	10.44	58.77	73.14	-0.189	chlo	11	mito	2	extr	1
AVESA.00010b.r2.5CG0899330.1	AsMYB1R063	273	31.5268	5.85	39.42	82.71	-0.475	cyto	6	nucl	3	cysk	2.5	cysk_plas	2	chlo	1	extr	1
AVESA.00010b.r2.3DG0559200.1	AsMYB1R043	227	25.5324	8.59	59.15	83.83	-0.416	mito	7	chlo	5	nucl	1	cyto	1
AVESA.00010b.r2.UnG1422050.1	AsMYB1R110	352	37.7108	8.84	50.56	65.23	-0.475	nucl	12	chlo	1	extr	1
AVESA.00010b.r2.5DG1001500.1	AsMYB1R074	355	39.6989	8.66	58.23	76.93	-0.677	nucl	8	chlo	4	extr	1	pero	1
AVESA.00010b.r2.1AG0013800.1	AsMYB1R001	243	27.5402	9.97	72.58	60.29	-0.884	mito	9.5	chlo_mito	6.5	chlo	2.5	nucl	2
AVESA.00010b.r2.UnG1419730.1	AsMYB1R109	192	22.3249	5.44	45.03	67.5	-0.615	nucl	9	cyto	2	chlo	1	extr	1	vacu	1
AVESA.00010b.r2.3CG0498840.3	AsMYB1R035	224	23.0739	5.15	41.69	82.5	0.065	nucl	13	pero	1
AVESA.00010b.r2.6AG1029800.1	AsMYB1R076	302	33.7191	7.78	37.35	71.09	-0.619	nucl	9	cyto	4.5	cyto_E.R.	3
AVESA.00010b.r2.6CG1102810.1	AsMYB1R080	489	53.7678	6.21	54.59	62.47	-0.744	nucl	14
AVESA.00010b.r2.2DG0382770.1	AsMYB1R023	367	39.7852	8.6	45.27	63.54	-0.541	chlo	6	nucl	6	vacu	1	E.R.	1
AVESA.00010b.r2.2CG0325550.1	AsMYB1R020	142	16.1748	9.77	46.22	95.56	-0.199	nucl	12	cyto	1	pero	1
AVESA.00010b.r2.4CG1294180.1	AsMYB1R048	436	46.2706	8.99	79.78	66.01	-0.385	nucl	10	chlo	2	cyto	1
AVESA.00010b.r2.7DG1363420.1	AsMYB1R105	474	50.751	5.38	66.57	59.81	-0.484	nucl	13	cyto	1
AVESA.00010b.r2.4DG0793170.1	AsMYB1R054	171	18.302	4.84	47.92	50.99	-0.615	nucl	9	mito	4	chlo	1
AVESA.00010b.r2.6CG1107420.1	AsMYB1R081	503	55.3333	5.67	50.46	77.06	-0.444	chlo	7	cyto_nucl	2	E.R._plas	2	nucl	1.5	cyto	1.5	plas	1.5	E.R.	1.5	mito	1
AVESA.00010b.r2.5DG0943910.1	AsMYB1R068	360	39.0428	6.79	55.41	73.53	-0.577	nucl	13	plas	1
AVESA.00010b.r2.2AG0256590.1	AsMYB1R016	245	27.0981	5.85	68.75	66.61	-0.604	mito	6	nucl	5.5	cyto_nucl	3.5	chlo	2
AVESA.00010b.r2.3CG0493590.1	AsMYB1R032	888	98.8404	6.35	53.88	73.45	-0.584	nucl	8	chlo	3	cysk	2	plas	1
AVESA.00010b.r2.1AG0054440.1	AsMYB1R005	311	31.6322	6.59	56.5	56.95	-0.442	nucl	9	cyto	2	plas	2	chlo	1
AVESA.00010b.r2.5CG0869250.1	AsMYB1R057	356	39.8803	4.92	44.68	65.17	-0.602	nucl	9	chlo	1	cyto	1	plas	1	vacu	1	cysk	1
AVESA.00010b.r2.7DG1348270.1	AsMYB1R103	237	26.2901	5.69	71.8	64.64	-0.695	nucl	11.5	cyto_nucl	6.5	chlo	1	plas	1
AVESA.00010b.r2.6CG1116660.2	AsMYB1R082	450	49.966	6.75	68.9	68.56	-0.748	nucl	9	chlo	3	mito	1	plas	1
AVESA.00010b.r2.3DG0522790.1	AsMYB1R040	366	38.6243	8.25	54.51	61.61	-0.458	nucl	9	chlo	2	mito	2	cysk	1
AVESA.00010b.r2.5CG0928750.1	AsMYB1R067	416	45.0502	5.38	53.79	91.11	-0.212	nucl	12	extr	2
AVESA.00010b.r2.7AG1191900.1	AsMYB1R091	1942	208.674	6.68	67.02	65.22	-0.641	chlo	12	mito	1	cysk	1
AVESA.00010b.r2.3DG0545810.1	AsMYB1R042	290	32.182	9.27	59.62	79.9	-0.562	nucl	14
AVESA.00010b.r2.7DG1348280.1	AsMYB1R104	246	27.3671	5.99	65.88	62.72	-0.786	nucl	6.5	mito	6	cyto_nucl	4	chlo	1
AVESA.00010b.r2.5CG0869350.1	AsMYB1R059	351	40.3912	5.23	33.94	67.49	-0.548	nucl	11	chlo	1	plas	1	cysk	1
AVESA.00010b.r2.7AG1205320.1	AsMYB1R092	359	40.6718	5.32	46.25	69.47	-0.541	nucl	10	cysk	2	cyto	1	plas	1
AVESA.00010b.r2.3CG0493650.1	AsMYB1R033	422	45.8983	5.17	54.56	71.68	-0.589	chlo	7	nucl	6	E.R.	1
AVESA.00010b.r2.2DG0367690.1	AsMYB1R022	429	46.9469	5.71	56.91	50.09	-0.809	nucl	14
AVESA.00010b.r2.3CG0496960.2	AsMYB1R034	257	27.1065	8.22	58.49	65.14	-0.229	nucl	12	extr	2
AVESA.00010b.r2.1CG0111770.1	AsMYB1R008	311	33.5536	9.41	67.24	55.63	-0.636	nucl	12	cyto	1	plas	1
AVESA.00010b.r2.1AG0043630.1	AsMYB1R003	280	32.2156	5.83	51.1	80.64	-0.528	cyto	5	cysk	4.5	cysk_plas	3.5	nucl	2	plas	1.5	extr	1
AVESA.00010b.r2.2DG0402630.1	AsMYB1R025	203	23.4105	8.95	48.98	66.21	-0.696	nucl	8.5	cyto_nucl	6	plas	1.5	golp_plas	1.5	mito	1
AVESA.00010b.r2.2CG0311080.1	AsMYB1R017	276	29.5288	7.13	54.89	62.97	-0.573	nucl	14
AVESA.00010b.r2.6DG1168220.1	AsMYB1R090	309	33.3116	8.58	57.66	63.17	-0.454	nucl	8	chlo	4	mito	1	cysk	1
AVESA.00010b.r2.4DG0766330.1	AsMYB1R051	339	38.0745	10.68	65.86	53.07	-1.018	chlo	8	nucl	3	pero	2	extr	1
AVESA.00010b.r2.3CG0511960.1	AsMYB1R038	293	32.3801	5.84	59.34	65.94	-0.659	nucl	8.5	nucl_plas	5	cyto	3	extr	1	cysk	1
AVESA.00010b.r2.2DG0393640.1	AsMYB1R024	631	71.453	8.79	48.42	84.09	-0.459	nucl	12	chlo	2
AVESA.00010b.r2.6CG1122980.1	AsMYB1R083	603	67.773	10	61.55	85.22	-0.385	nucl	13	pero	1
AVESA.00010b.r2.1AG0014070.1	AsMYB1R002	304	33.256	6	65.67	59.34	-0.692	nucl	8	pero	2	chlo	1	mito	1	plas	1	extr	1
AsMYB2R
ID	Name	Protein size	Molecular weight (KDa)	Isoelectric point (pI)	Instability index	Aliphatic index	Grand average of hydropathicity (GRAVY)		Subcellular localization prediction
AVESA.00010b.r2.5DG0966090.1	AsMYB2R092	285	31.7056	5.33	63.14	65.75	-0.701	nucl	13	pero	1
AVESA.00010b.r2.7AG1235390.1	AsMYB2R135	349	38.3962	6	59.33	62.12	-0.581	nucl	14
AVESA.00010b.r2.4CG1259540.1	AsMYB2R063	348	37.9294	5.55	61.43	72.21	-0.391	nucl	13	pero	1
AVESA.00010b.r2.4DG0765750.1	AsMYB2R072	462	49.6016	5.3	65.05	63.07	-0.425	nucl	14
AVESA.00010b.r2.6DG1165050.1	AsMYB2R124	146	16.4601	10.08	66	75.68	-0.609	nucl	14
AVESA.00010b.r2.5AG0811760.2	AsMYB2R075	260	28.2497	5.37	48.46	81.88	-0.467	nucl	12	cyto	1	pero	1
AVESA.00010b.r2.3AG0404900.1	AsMYB2R036	267	29.2813	9.56	54.69	66.63	-0.604	nucl	14
AVESA.00010b.r2.3CG0461870.1	AsMYB2R041	277	30.1092	5.37	54.32	63.1	-0.697	nucl	14
AVESA.00010b.r2.2AG0236920.1	AsMYB2R021	339	37.1034	4.74	52.56	68.29	-0.653	nucl	14
AVESA.00010b.r2.4AG0609550.1	AsMYB2R057	307	34.0356	7.57	56.86	66.42	-0.564	nucl	14
AVESA.00010b.r2.4AG0632870.1	AsMYB2R061	546	59.1976	4.98	53.14	63.5	-0.564	nucl	13	pero	1
AVESA.00010b.r2.4AG0621620.1	AsMYB2R058	308	32.9912	9.8	51.08	69.64	-0.449	nucl	14
AVESA.00010b.r2.5AG0805780.1	AsMYB2R074	320	35.6546	4.72	64.93	69.31	-0.552	nucl	13	pero	1
AVESA.00010b.r2.4DG0752900.2	AsMYB2R071	458	49.3069	5.7	59.53	67.86	-0.541	nucl	14
AVESA.00010b.r2.2AG0255530.1	AsMYB2R022	410	45.1915	7.02	67.48	64.98	-0.78	nucl	13.5	cyto_nucl	7.5
AVESA.00010b.r2.6AG1033850.2	AsMYB2R103	285	30.8617	5.49	38.38	69.96	-0.451	nucl	12	cyto	1	pero	1
AVESA.00010b.r2.7CG0662240.1	AsMYB2R137	292	32.8242	5.01	58.9	76.47	-0.543	nucl	14
AVESA.00010b.r2.4CG1307100.1	AsMYB2R066	453	48.7622	5.63	53.69	70.73	-0.571	nucl	14
AVESA.00010b.r2.7DG1399490.1	AsMYB2R150	256	27.3486	8.76	65.09	65.31	-0.511	nucl	14
AVESA.00010b.r2.6CG1084650.1	AsMYB2R115	319	35.0349	4.63	44.61	74.95	-0.625	nucl	13	pero	1
AVESA.00010b.r2.1AG0007040.1	AsMYB2R004	301	32.8923	4.79	49.51	72.03	-0.541	nucl	14
AVESA.00010b.r2.4DG0732560.1	AsMYB2R069	305	33.5256	6.25	55.74	64.33	-0.504	nucl	13	pero	1
AVESA.00010b.r2.2CG0276780.1	AsMYB2R024	387	41.885	6.45	46.33	59.33	-0.545	nucl	14
AVESA.00010b.r2.5CG0914550.1	AsMYB2R085	296	32.1129	9.1	50.35	65.37	-0.577	nucl	13	pero	1
AVESA.00010b.r2.6DG1175800.1	AsMYB2R128	329	36.4669	5.35	51.17	78.05	-0.524	nucl	13	pero	1
AVESA.00010b.r2.5CG0918380.1	AsMYB2R086	271	30.71	5.44	60.03	59.82	-0.817	nucl	12.5	cyto_nucl	7	pero
AVESA.00010b.r2.7DG1398070.1	AsMYB2R149	323	36.1249	6.56	63.34	78.27	-0.529	nucl	14
AVESA.00010b.r2.2DG0366520.1	AsMYB2R028	324	35.1726	5.53	49.17	82.35	-0.33	nucl	13	pero	1
AVESA.00010b.r2.6DG1173200.1	AsMYB2R127	274	29.538	5.07	46.98	72.3	-0.497	nucl	13	pero	1
AVESA.00010b.r2.5DG0941470.1	AsMYB2R089	355	38.3506	8.46	54.3	56.48	-0.715	nucl	14
AVESA.00010b.r2.3AG0444910.1	AsMYB2R040	288	31.8412	5.41	56.99	63.75	-0.724	nucl	14
AVESA.00010b.r2.1AG0046840.1	AsMYB2R009	563	61.8289	8.28	53.81	76.93	-0.48	nucl	12	extr	2
AVESA.00010b.r2.2CG0315960.1	AsMYB2R027	346	37.7653	4.51	49.98	72.54	-0.56	nucl	13	pero	1
AVESA.00010b.r2.7DG1380180.1	AsMYB2R144	271	30.0632	5.5	53.21	77.01	-0.397	nucl	13	pero	1
AVESA.00010b.r2.6DG1165160.1	AsMYB2R126	153	17.1698	10.37	60.19	74.71	-0.765	nucl	14
AVESA.00010b.r2.7CG0671310.1	AsMYB2R138	226	25.2832	7.67	60.83	66.5	-0.879	nucl	14
AVESA.00010b.r2.3DG0560810.1	AsMYB2R052	433	46.1943	6.9	48.69	53.67	-0.63	nucl	13.5	cyto_nucl	7.5
AVESA.00010b.r2.2DG0403410.1	AsMYB2R035	318	35.4071	6.46	54.67	79.47	-0.536	nucl	14
AVESA.00010b.r2.2DG0400660.1	AsMYB2R034	287	32.2094	8.14	67.61	66.24	-0.697	nucl	14
AVESA.00010b.r2.2DG0377420.1	AsMYB2R032	347	37.5432	5.83	43.47	64.21	-0.522	nucl	14
AVESA.00010b.r2.5CG0862290.1	AsMYB2R080	424	47.9429	5.56	53.72	75.42	-0.615	nucl	14
AVESA.00010b.r2.1DG0156630.1	AsMYB2R017	267	29.0549	8.13	45.06	74.72	-0.373	nucl	14
AVESA.00010b.r2.5DG0997720.1	AsMYB2R098	281	30.7677	8.58	54.78	71.74	-0.525	nucl	12	cyto	1	pero
AVESA.00010b.r2.5CG0921450.1	AsMYB2R087	288	31.1761	9.17	48.13	62.81	-0.616	nucl	14
AVESA.00010b.r2.1AG0070780.1	AsMYB2R011	283	30.7859	9.19	58.52	65.62	-0.561	nucl	13	pero	1
AVESA.00010b.r2.6CG1079490.1	AsMYB2R114	249	27.1803	6.1	62.94	59.24	-0.665	nucl	14
AVESA.00010b.r2.4CG1265530.1	AsMYB2R064	324	34.7147	8.47	52.36	65.25	-0.556	nucl	13	pero	1
AVESA.00010b.r2.7DG1356430.1	AsMYB2R143	498	54.9641	4.88	48.34	69.78	-0.69	nucl	14
AVESA.00010b.r2.4AG0653210.1	AsMYB2R062	243	27.1573	6.44	54.75	51.85	-0.82	nucl	14
AVESA.00010b.r2.5CG0877730.1	AsMYB2R082	287	31.5362	5.29	47.86	75.71	-0.664	nucl	14
AVESA.00010b.r2.3AG0407900.1	AsMYB2R037	368	39.2878	5.93	61.96	69.65	-0.382	nucl	14
AVESA.00010b.r2.6CG1100230.1	AsMYB2R117	355	38.7764	5.94	58.9	68.17	-0.772	nucl	14
AVESA.00010b.r2.4AG0592850.1	AsMYB2R055	284	30.6931	9.7	53.56	55.39	-0.67	nucl	14
AVESA.00010b.r2.6CG1122820.1	AsMYB2R118	296	31.7732	7.79	60.94	53.11	-0.657	nucl	14
AVESA.00010b.r2.1CG0099440.1	AsMYB2R014	384	42.3585	9.67	54.02	66.35	-0.69	nucl	14
AVESA.00010b.r2.7DG1389790.1	AsMYB2R147	408	45.0378	9.59	73.22	62.99	-0.659	nucl	14
AVESA.00010b.r2.5DG0982880.1	AsMYB2R094	256	30.3439	9.69	42.45	73.95	-1.004	nucl	14
AVESA.00010b.r2.3CG0469360.1	AsMYB2R042	216	24.223	6.38	43.89	67.73	-0.591	nucl	14
AVESA.00010b.r2.1AG0056350.1	AsMYB2R010	309	32.7336	6.72	59.79	65.24	-0.577	nucl	14
AVESA.00010b.r2.3AG0414740.1	AsMYB2R038	278	30.1473	5.5	56.11	63.6	-0.649	nucl	13	pero	1
AVESA.00010b.r2.2DG0371830.1	AsMYB2R029	287	31.2652	7.12	49.55	68.15	-0.476	nucl	14
AVESA.00010b.r2.2DG0373300.1	AsMYB2R030	279	30.8113	5.73	67.93	61.58	-0.767	nucl	14
AVESA.00010b.r2.6AG1051710.1	AsMYB2R109	349	38.3314	6.44	48.71	78.94	-0.352	nucl	14
AVESA.00010b.r2.6AG1035460.1	AsMYB2R107	284	31.6089	5.8	51.57	61.94	-0.756	nucl	14
AVESA.00010b.r2.7DG1395430.1	AsMYB2R148	255	28.3269	5.77	62.69	67.33	-0.616	nucl	14
AVESA.00010b.r2.5AG0835750.1	AsMYB2R079	335	35.9217	9.44	80.35	58.96	-0.592	nucl	14
AVESA.00010b.r2.6CG1076230.1	AsMYB2R112	508	54.5226	8.84	60.29	75.04	-0.366	nucl	12	chlo	1	extr	1
AVESA.00010b.r2.4DG0747810.1	AsMYB2R070	244	27.3754	8.61	49.78	58.89	-0.831	nucl	14
AVESA.00010b.r2.5AG0817850.1	AsMYB2R076	370	42.1579	9.38	70.64	61.89	-0.889	nucl	6	nucl	4	cyto 3	plas 1
AVESA.00010b.r2.7CG0661610.1	AsMYB2R136	361	38.5992	8.96	50.58	61.83	-0.368	nucl	13.5	cyto_nucl	7.5
AVESA.00010b.r2.7AG1227090.1	AsMYB2R133	391	43.1688	6.68	52.11	72.43	-0.515	nucl	11.5	cyto_nucl	6.5	chlo	1
AVESA.00010b.r2.2DG0380660.1	AsMYB2R033	307	32.8307	8.82	64.38	64.92	-0.558	nucl	14
AVESA.00010b.r2.6DG1165060.1	AsMYB2R125	226	24.8228	6.23	69.35	65.71	-0.615	nucl	14
AVESA.00010b.r2.6AG1033870.1	AsMYB2R104	300	31.7531	5.46	62.77	55.07	-0.562	nucl	14
AVESA.00010b.r2.6DG1161830.1	AsMYB2R122	397	42.4867	9.18	50.77	72.95	-0.417	nucl	12	extr	2
AVESA.00010b.r2.1AG0005880.1	AsMYB2R002	281	30.3423	8.5	43.43	67.54	-0.419	nucl	14
AVESA.00010b.r2.3DG0545900.1	AsMYB2R050	341	37.0489	6.91	51.37	79.91	-0.276	nucl	12	extr	1	pero	1
AVESA.00010b.r2.5DG0990250.1	AsMYB2R096	238	27.4692	8.76	71.18	63.11	-0.787	nucl	14
AVESA.00010b.r2.7CG0685980.1	AsMYB2R141	280	30.4093	8.68	67.04	73.43	-0.563	nucl	13	pero	1
AVESA.00010b.r2.3DG0564850.1	AsMYB2R053	336	36.7163	6.18	60.08	71.82	-0.431	nucl	14
AVESA.00010b.r2.4AG0625370.1	AsMYB2R059	250	28.9505	6.11	76.9	66.76	-0.877	nucl	14
AVESA.00010b.r2.6CG1149450.1	AsMYB2R121	372	42.1371	9.34	56.58	60.86	-0.936	nucl	14
AVESA.00010b.r2.1DG0140550.1	AsMYB2R015	437	46.2531	5.63	55.32	54.71	-0.591	nucl	13.5	cyto_nucl	7.5
AVESA.00010b.r2.6CG1079450.1	AsMYB2R113	246	26.9333	5.91	58.49	68.7	-0.439	nucl	14
AVESA.00010b.r2.6AG1018470.1	AsMYB2R102	674	73.1948	9.82	67.45	62.11	-0.721	nucl	14
AVESA.00010b.r2.1AG0037400.1	AsMYB2R007	267	29.0709	8.06	42.91	67.12	-0.415	nucl	14
AVESA.00010b.r2.3AG0426680.1	AsMYB2R039	377	41.0606	9.58	69.74	51.14	-0.777	nucl	14
AVESA.00010b.r2.4CG1274680.1	AsMYB2R065	246	28.4097	6.36	63.55	67.48	-0.906	nucl	14
AVESA.00010b.r2.7CG0679770.1	AsMYB2R139	298	33.2309	5.86	55.48	64.63	-0.657	nucl	14
AVESA.00010b.r2.6CG1132420.2	AsMYB2R119	372	39.5223	6.45	54.17	67.55	-0.383	nucl	14
AVESA.00010b.r2.5CG0888250.1	AsMYB2R083	336	35.8808	8.2	51.09	65.77	-0.419	nucl	13	pero	1
AVESA.00010b.r2.6AG1018350.1	AsMYB2R101	356	38.9754	5.43	58.47	67.42	-0.806	nucl	14
AVESA.00010b.r2.6AG1035060.1	AsMYB2R106	247	26.9771	6.01	67.04	62.51	-0.664	nucl	14
AVESA.00010b.r2.7AG1193730.1	AsMYB2R130	430	47.1577	6.24	59.98	66.51	-0.586	nucl	14
AVESA.00010b.r2.4AG0599390.1	AsMYB2R056	285	31.1861	6.59	45.04	59.68	-0.519	nucl	13	pero	1
AVESA.00010b.r2.6AG1038340.1	AsMYB2R108	423	45.7114	9.19	52.45	73.05	-0.408	nucl	12	extr	2
AVESA.00010b.r2.1DG0157590.1	AsMYB2R018	302	32.7371	4.77	56.62	72.45	-0.458	nucl	14
AVESA.00010b.r2.1AG0013060.1	AsMYB2R005	259	28.2357	8.94	52.73	63.05	-0.698	nucl	13	pero	1
AVESA.00010b.r2.3CG0513350.1	AsMYB2R046	1038	116.804	5.08	56.1	66.58	-0.979	nucl	14
AVESA.00010b.r2.4AG0629910.1	AsMYB2R060	308	33.4618	6.86	52.61	74.19	-0.289	nucl	14
AVESA.00010b.r2.3DG0547160.1	AsMYB2R051	299	32.4983	5.21	69.78	74.48	-0.422	nucl	14
AVESA.00010b.r2.5DG1004020.1	AsMYB2R100	303	32.4582	5.13	35.2	72.28	-0.448	nucl	14
AVESA.00010b.r2.5AG0821780.1	AsMYB2R077	303	32.8565	6.96	43.11	69.6	-0.567	nucl	13	pero	1
AVESA.00010b.r2.3DG0544980.1	AsMYB2R049	298	31.6662	6.4	46.85	65.77	-0.505	nucl	14
AVESA.00010b.r2.5CG0927660.1	AsMYB2R088	245	27.4356	9.31	59.23	76.12	-0.613	nucl	13	cyto	1
AVESA.00010b.r2.6AG1058210.1	AsMYB2R110	731	79.2851	4.85	66.94	68.34	-0.595	nucl	13	pero	1
AVESA.00010b.r2.7AG1224220.1	AsMYB2R132	320	33.8941	5.46	48.21	76.75	-0.215	nucl	13	pero	1
AVESA.00010b.r2.4DG0767080.1	AsMYB2R073	996	111.758	5.16	55.93	67.78	-0.942	nucl	14
AVESA.00010b.r2.7AG1227780.1	AsMYB2R134	296	32.9543	5.09	53.35	76.76	-0.47	nucl	13	pero	1
AVESA.00010b.r2.1AG0038660.1	AsMYB2R008	305	33.4826	5.12	56.86	78.07	-0.334	nucl	14
AVESA.00010b.r2.6CG1089660.1	AsMYB2R116	237	25.5949	5.62	47.02	77.81	-0.369	nucl	13	pero	1
AVESA.00010b.r2.2CG0315820.1	AsMYB2R025	321	34.8383	5.66	54.88	83.71	-0.323	nucl	13	pero	1
AVESA.00010b.r2.3DG0544050.1	AsMYB2R048	314	33.4576	8.57	58.11	58.6	-0.413	nucl	14
AVESA.00010b.r2.1AG0006970.1	AsMYB2R003	323	35.5961	6.09	59.95	77.37	-0.407	nucl	14
AVESA.00010b.r2.1DG0154450.1	AsMYB2R016	235	24.8105	8.64	52.01	66.51	-0.503	nucl	14
AVESA.00010b.r2.1AG0003660.1	AsMYB2R001	231	24.5172	7.79	46.27	66.41	-0.48	nucl	14
AVESA.00010b.r2.6AG1035050.1	AsMYB2R105	243	26.7129	6.33	63.17	63.09	-0.605	nucl	14
AVESA.00010b.r2.5CG0890030.1	AsMYB2R084	323	34.0861	7.08	43.99	62.94	-0.538	nucl	14
AVESA.00010b.r2.1AG0077570.1	AsMYB2R012	368	39.3171	5.61	46.23	77.28	-0.466	nucl	13	pero	1
AVESA.00010b.r2.2DG0374090.1	AsMYB2R031	265	29.6562	6.19	51.49	69.58	-0.701	nucl	14
AVESA.00010b.r2.7CG0680120.1	AsMYB2R140	238	27.218	8.82	68.79	64.29	-0.67	nucl	14
AVESA.00010b.r2.1DG0165440.1	AsMYB2R019	516	57.3026	6.58	50.21	78.26	-0.571	nucl	14
AVESA.00010b.r2.5DG0985660.1	AsMYB2R095	386	41.6005	6.27	61.27	67.25	-0.433	nucl	14
AVESA.00010b.r2.3DG0540290.1	AsMYB2R047	327	37.3447	9.72	44.49	76.67	-0.434	nucl	12	extr	2
AVESA.00010b.r2.5DG0944350.1	AsMYB2R090	341	37.2305	5.65	61.33	73.96	-0.424	nucl	13	pero	1
AVESA.00010b.r2.7AG1221620.1	AsMYB2R131	230	25.7577	9.42	57.56	77.65	-0.589	nucl	13	cyto	1
AVESA.00010b.r2.7AG1192950.1	AsMYB2R129	332	36.2937	5.43	61.05	75.6	-0.379	nucl	13	pero	1
AVESA.00010b.r2.5DG0998050.1	AsMYB2R099	313	34.3716	5.56	56.66	72.04	-0.47	nucl	14
AVESA.00010b.r2.5DG0952630.1	AsMYB2R091	253	28.1863	9.21	47.33	72.61	-0.55	nucl	13	cyto	1
AVESA.00010b.r2.6DG1165040.1	AsMYB2R123	237	26.1395	6.39	62.68	67.59	-0.502	nucl	14
AVESA.00010b.r2.5DG0976600.1	AsMYB2R093	328	35.9618	7.62	58.54	70.27	-0.423	nucl	13	pero	1
AVESA.00010b.r2.3CG0493430.1	AsMYB2R045	248	26.774	6.82	53.32	71.77	-0.303	nucl	14
AVESA.00010b.r2.6CG1147290.1	AsMYB2R120	305	32.4561	9.03	65.06	57.44	-0.591	nucl	14
AVESA.00010b.r2.4AG0591090.1	AsMYB2R054	388	41.7001	9.41	58.71	68.4	-0.501	nucl	14
AVESA.00010b.r2.2AG0224950.1	AsMYB2R020	335	36.1273	6.4	48.82	69.01	-0.58	nucl	14
AVESA.00010b.r2.1CG0082420.1	AsMYB2R013	305	32.3152	8.37	64.58	68	-0.559	nucl	14
AVESA.00010b.r2.4CG1320830.1	AsMYB2R067	346	37.7978	5.15	54.84	70.78	-0.651	nucl	14
AVESA.00010b.r2.3CG0487450.1	AsMYB2R044	291	31.7763	9.44	66	52.54	-0.682	nucl	13.5	cyto_nucl	7.5
AVESA.00010b.r2.UnG1410870.1	AsMYB2R151	361	40.0597	6.63	57.7	66.37	-0.561	nucl	13	chlo	1
AVESA.00010b.r2.6AG1058960.1	AsMYB2R111	353	37.6157	5.81	53.01	67.59	-0.454	nucl	14
AVESA.00010b.r2.5CG0867320.1	AsMYB2R081	357	37.7645	5.62	47.57	81.62	-0.315	nucl	13	pero	1
AVESA.00010b.r2.5DG0992840.1	AsMYB2R097	306	33.8657	6.6	53.66	68.53	-0.658	nucl	14
AVESA.00010b.r2.2CG0315830.1	AsMYB2R026	327	35.5151	5.62	45.48	86.02	-0.281	nucl	13	pero	1
AVESA.00010b.r2.7CG0708300.1	AsMYB2R142	299	33.3239	5.36	59.45	57.39	-0.712	nucl	14
AVESA.00010b.r2.3CG0486180.1	AsMYB2R043	407	45.8112	6.57	68.43	68.06	-0.721	nucl	14
AVESA.00010b.r2.1AG0017270.1	AsMYB2R006	458	51.3612	5.3	48.74	65	-0.619	nucl	14
AVESA.00010b.r2.7DG1386900.1	AsMYB2R146	273	30.7159	6.66	49.31	78.24	-0.518	nucl	13	pero	1
AVESA.00010b.r2.7DG1386730.1	AsMYB2R145	172	19.3784	10.16	46.69	77.79	-0.558	nucl	13	cyto	1
AVESA.00010b.r2.2CG0266260.1	AsMYB2R023	711	77.0576	4.85	66.21	67.89	-0.605	nucl	13	pero	1
AVESA.00010b.r2.4CG1325510.1	AsMYB2R068	339	37.9826	7.63	52.46	71.39	-0.471	nucl	14
AVESA.00010b.r2.5AG0828700.1	AsMYB2R078	273	29.3292	8.78	58.36	73.33	-0.451	nucl	12	cyto	1	pero	1
AsMYB3R
ID	Name	Protein size	Molecular weight (KDa)	Isoelectric point (pI)	Instability index	Aliphatic index	Grand average of hydropathicity (GRAVY)		Subcellular localization prediction
AVESA.00010b.r2.1CG0105920.1	AsMYB3R001	847	93.5191	5.59	56.58	67.96	-0.662	nucl	14
AVESA.00010b.r2.3CG0464890.1	AsMYB3R004	1083	118.766	5.3	64.58	63.72	-0.65	nucl	14
AVESA.00010b.r2.2CG0291120.1	AsMYB3R003	1005	111.272	8.92	52.19	71.74	-0.687	nucl	14
AVESA.00010b.r2.2AG0212460.1	AsMYB3R002	1037	115.147	8.98	51.22	72.13	-0.711	nucl	14
AVESA.00010b.r2.4AG0636910.1	AsMYB3R005	600	65.861	6.84	47.04	74.1	-0.539	nucl	14

## Sheet: Table S3
Table S3: Detailes of the A. sativa MYB genes location.
	AsMYB1R	AsMYB2R	AsMYB3R
Chr1A	5	12	0
Chr1C	4	2	1
Chr1D	5	5	0
Chr2A	2	3	1
Chr2C	4	5	1
Chr2D	5	9	0
Chr3A	3	5	0
Chr3C	10	6	1
Chr3D	5	7	0
Chr4A	1	9	1
Chr4C	5	6	0
Chr4D	5	5	0
Chr5A	1	6	0
Chr5C	12	9	0
Chr5D	7	12	0
Chr6A	3	11	0
Chr6C	11	10	0
Chr6D	2	7	0
Chr7A	7	7	0
Chr7C	3	7	0
Chr7D	6	8	0
ChrUN	6	1	0

## Sheet: Table S4
Table S4. The number of MYB TFs of A. sativa and A. thaliana in different subfamilies.
Subgroup of MYB1R	Number of AsMYB1R TFs	Number of AtMYB1R TFs
CCA1-like	22	20
CPC-like	12	9
TBP-like	5	17
I-box-binding-like	1	4
R-R	7	8
Subgroup of MYB2R	Number of AsMYB2R TFs	Number of AtMYB2R TFs
S1	5	3
S2	4	3
S3	1	4
S4	7	3
S5	0	8
S6	10	6
S7	9	6
S8	13	3
S9	0	4
S10	8	5
S11	17	8
S12	5	3
S13	1	1
S14	0	4
S15	0	4
S16	11	4
S17	3	3
S18	1	2
S19	2	3
S20	2	1
S21	10	6
S22	2	3
S23	2	0
S24	4	3
S25	3	3
S26	6	7
S27	1	1
S28	1	1
S29	6	4
S30	0	3
S31	5	8
S32	6	7
S33	5	2
S34	1	0

## Sheet: Table S5
Table S5. Gene duplication events of AsMYB TFs.
AsMYB1R
Name	Rename	Name	Rename	Ka	Ks	Ka_Ks
AVESA.00010b.r2.1AG0013800.1	AsMYB1R001	AVESA.00010b.r2.4DG0766330.1	AsMYB1R051	0.402542	0.51164	0.786767
AVESA.00010b.r2.1DG0144830.1	AsMYB1R010	AVESA.00010b.r2.7AG1191900.1	AsMYB1R091	0.0117312	0.0451446	0.259858
AVESA.00010b.r2.2DG0367690.1	AsMYB1R022	AVESA.00010b.r2.6CG1083970.1	AsMYB1R079	0.337398	1.02386	0.329535
AVESA.00010b.r2.2DG0382770.1	AsMYB1R023	AVESA.00010b.r2.6CG1144730.1	AsMYB1R087	0.183041	0.992215	0.184477
AVESA.00010b.r2.2DG0402630.1	AsMYB1R025	AVESA.00010b.r2.7AG1210330.1	AsMYB1R095	0.142752	0.419626	0.340189
AVESA.00010b.r2.3AG0413260.1	AsMYB1R026	AVESA.00010b.r2.3CG0460430.1	AsMYB1R030	0.120362	0.342078	0.351856
AVESA.00010b.r2.3CG0493490.1	AsMYB1R031	AVESA.00010b.r2.3DG0522530.1	AsMYB1R039	0.080638	0.227122	0.355042
AVESA.00010b.r2.3CG0511720.1	AsMYB1R037	AVESA.00010b.r2.4DG0765280.1	AsMYB1R050	0.0144436	0.0696676	0.207322
AVESA.00010b.r2.4CG1287580.1	AsMYB1R047	AVESA.00010b.r2.7AG1246480.1	AsMYB1R097	0.0423101	0.109742	0.385543
AVESA.00010b.r2.4CG1294180.1	AsMYB1R048	AVESA.00010b.r2.7DG1367920.1	AsMYB1R106	0.0514211	0.0999662	0.514384
AVESA.00010b.r2.5CG0899100.1	AsMYB1R061	AVESA.00010b.r2.5DG0973750.1	AsMYB1R071	0.090315	0.139262	0.648526
AVESA.00010b.r2.5CG0869350.1	AsMYB1R059	AVESA.00010b.r2.7AG1205320.1	AsMYB1R092	0.225622	0.389564	0.579164
AVESA.00010b.r2.5CG0867800.1	AsMYB1R056	AVESA.00010b.r2.7DG1333000.1	AsMYB1R101	0.0500208	0.166683	0.300095
AVESA.00010b.r2.5DG1001500.1	AsMYB1R074	AVESA.00010b.r2.5DG0943910.1	AsMYB1R068	0.28989	4.35611	0.066548
AsMYB2R
Name	Rename	Name	Rename	Ka	Ks	Ka_Ks
AVESA.00010b.r2.1AG0037400.1	AsMYB2R007	AVESA.00010b.r2.1AG0005880.1	AsMYB2R002	0.0409986	0.219578	0.186715
AVESA.00010b.r2.1AG0056350.1	AsMYB2R010	AVESA.00010b.r2.1CG0082420.1	AsMYB2R013	0.0484165	0.201028	0.240844
AVESA.00010b.r2.1AG0046840.1	AsMYB2R009	AVESA.00010b.r2.1DG0165440.1	AsMYB2R019	0.073416	0.108564	0.676244
AVESA.00010b.r2.1AG0037400.1	AsMYB2R007	AVESA.00010b.r2.1DG0156630.1	AsMYB2R017	0.0417741	0.138003	0.302705
AVESA.00010b.r2.1AG0006970.1	AsMYB2R003	AVESA.00010b.r2.1DG0157590.1	AsMYB2R018	0.132219	0.407523	0.324444
AVESA.00010b.r2.1AG0005880.1	AsMYB2R002	AVESA.00010b.r2.1DG0156630.1	AsMYB2R017	0.0579744	0.112813	0.513899
AVESA.00010b.r2.1AG0003660.1	AsMYB2R001	AVESA.00010b.r2.1DG0154450.1	AsMYB2R016	0.0451944	0.0704599	0.64142
AVESA.00010b.r2.1AG0007040.1	AsMYB2R004	AVESA.00010b.r2.3AG0444910.1	AsMYB2R040	0.181654	0.588703	0.308567
AVESA.00010b.r2.1AG0037400.1	AsMYB2R007	AVESA.00010b.r2.3DG0544050.1	AsMYB2R048	0.30457	0.556871	0.54693
AVESA.00010b.r2.1AG0005880.1	AsMYB2R002	AVESA.00010b.r2.3DG0544050.1	AsMYB2R048	0.31715	0.551133	0.575451
AVESA.00010b.r2.1AG0017270.1	AsMYB2R006	AVESA.00010b.r2.4AG0632870.1	AsMYB2R061	0.326038	0.87937	0.370763
AVESA.00010b.r2.1AG0077570.1	AsMYB2R012	AVESA.00010b.r2.5CG0867320.1	AsMYB2R081	0.0523915	0.200687	0.261061
AVESA.00010b.r2.1DG0157590.1	AsMYB2R018	AVESA.00010b.r2.3AG0444910.1	AsMYB2R040	0.17177	0.566288	0.303327
AVESA.00010b.r2.1DG0140550.1	AsMYB2R015	AVESA.00010b.r2.3DG0560810.1	AsMYB2R052	0.0718554	0.109157	0.658273
AVESA.00010b.r2.1DG0156630.1	AsMYB2R017	AVESA.00010b.r2.3DG0544050.1	AsMYB2R048	0.340297	0.49644	0.685473
AVESA.00010b.r2.2AG0236920.1	AsMYB2R021	AVESA.00010b.r2.2CG0315960.1	AsMYB2R027	0.0480778	0.179926	0.267209
AVESA.00010b.r2.2AG0224950.1	AsMYB2R020	AVESA.00010b.r2.6CG1076230.1	AsMYB2R112	0.167057	0.455789	0.366522
AVESA.00010b.r2.2AG0236920.1	AsMYB2R021	AVESA.00010b.r2.6CG1084650.1	AsMYB2R115	0.301278	0.688318	0.437701
AVESA.00010b.r2.2AG0224950.1	AsMYB2R020	AVESA.00010b.r2.6DG1161830.1	AsMYB2R122	0.182604	0.444308	0.410984
AVESA.00010b.r2.2CG0266260.1	AsMYB2R023	AVESA.00010b.r2.6AG1058210.1	AsMYB2R110	0.0251056	0.0629972	0.39852
AVESA.00010b.r2.2CG0315960.1	AsMYB2R027	AVESA.00010b.r2.6CG1084650.1	AsMYB2R115	0.256839	0.487487	0.526863
AVESA.00010b.r2.2DG0374090.1	AsMYB2R031	AVESA.00010b.r2.6AG1035460.1	AsMYB2R107	0.215549	0.650707	0.331254
AVESA.00010b.r2.2DG0400660.1	AsMYB2R034	AVESA.00010b.r2.6CG1089660.1	AsMYB2R116	0.213071	0.595931	0.357543
AVESA.00010b.r2.2DG0400660.1	AsMYB2R034	AVESA.00010b.r2.6DG1173200.1	AsMYB2R127	0.273856	0.600158	0.456307
AVESA.00010b.r2.2DG0403410.1	AsMYB2R035	AVESA.00010b.r2.6DG1175800.1	AsMYB2R128	0.218484	1.07726	0.202813
AVESA.00010b.r2.2DG0373300.1	AsMYB2R030	AVESA.00010b.r2.6DG1165040.1	AsMYB2R123	0.257916	0.748392	0.344627
AVESA.00010b.r2.2DG0403410.1	AsMYB2R035	AVESA.00010b.r2.7DG1398070.1	AsMYB2R149	0.0661268	0.227097	0.291183
AVESA.00010b.r2.2DG0400660.1	AsMYB2R034	AVESA.00010b.r2.7DG1395430.1	AsMYB2R148	0.0874391	0.190765	0.458361
AVESA.00010b.r2.3AG0414740.1	AsMYB2R038	AVESA.00010b.r2.3CG0461870.1	AsMYB2R041	0.0493328	0.0616786	0.799838
AVESA.00010b.r2.3AG0426680.1	AsMYB2R039	AVESA.00010b.r2.3CG0487450.1	AsMYB2R044	0.0264103	0.112415	0.234936
AVESA.00010b.r2.3CG0469360.1	AsMYB2R042	AVESA.00010b.r2.3DG0540290.1	AsMYB2R047	0.0686724	0.204926	0.335109
AVESA.00010b.r2.3DG0564850.1	AsMYB2R053	AVESA.00010b.r2.7AG1192950.1	AsMYB2R129	0.0569369	0.104537	0.544659
AVESA.00010b.r2.4AG0625370.1	AsMYB2R059	AVESA.00010b.r2.4CG1274680.1	AsMYB2R065	0.0557981	0.0768516	0.72605
AVESA.00010b.r2.4AG0591090.1	AsMYB2R054	AVESA.00010b.r2.5AG0828700.1	AsMYB2R078	0.213363	0.433133	0.492604
AVESA.00010b.r2.4AG0591090.1	AsMYB2R054	AVESA.00010b.r2.7CG0685980.1	AsMYB2R141	0.0581216	0.177113	0.32816
AVESA.00010b.r2.4CG1259540.1	AsMYB2R063	AVESA.00010b.r2.5AG0805780.1	AsMYB2R074	0.329612	0.712363	0.462703
AVESA.00010b.r2.4CG1265530.1	AsMYB2R064	AVESA.00010b.r2.5DG0997720.1	AsMYB2R098	0.265109	0.588258	0.450669
AVESA.00010b.r2.4CG1259540.1	AsMYB2R063	AVESA.00010b.r2.5DG0944350.1	AsMYB2R090	0.0568204	0.133453	0.42577
AVESA.00010b.r2.4DG0732560.1	AsMYB2R069	AVESA.00010b.r2.5DG0976600.1	AsMYB2R093	0.158438	0.424951	0.372838
AVESA.00010b.r2.5AG0821780.1	AsMYB2R077	AVESA.00010b.r2.5CG0914550.1	AsMYB2R085	0.0832401	0.130935	0.635736
AVESA.00010b.r2.5AG0805780.1	AsMYB2R074	AVESA.00010b.r2.5DG0944350.1	AsMYB2R090	0.342905	0.590895	0.580314
AVESA.00010b.r2.5AG0828700.1	AsMYB2R078	AVESA.00010b.r2.7CG0685980.1	AsMYB2R141	0.249679	0.53002	0.471075
AVESA.00010b.r2.5CG0927660.1	AsMYB2R088	AVESA.00010b.r2.5DG0952630.1	AsMYB2R091	0.181408	0.439893	0.412392
AVESA.00010b.r2.5CG0927660.1	AsMYB2R088	AVESA.00010b.r2.7AG1221620.1	AsMYB2R131	0.0352177	0.13464	0.26157
AVESA.00010b.r2.5CG0927660.1	AsMYB2R088	AVESA.00010b.r2.7DG1386730.1	AsMYB2R145	0.0182182	0.156979	0.116055
AVESA.00010b.r2.5CG0877730.1	AsMYB2R082	AVESA.00010b.r2.7DG1386900.1	AsMYB2R146	0.262567	1.61504	0.162576
AVESA.00010b.r2.5DG0998050.1	AsMYB2R099	AVESA.00010b.r2.6AG1058960.1	AsMYB2R111	0.228246	0.56151	0.406487
AVESA.00010b.r2.5DG0952630.1	AsMYB2R091	AVESA.00010b.r2.7AG1221620.1	AsMYB2R131	0.208066	0.452747	0.459564
AVESA.00010b.r2.5DG0966090.1	AsMYB2R092	AVESA.00010b.r2.7AG1227780.1	AsMYB2R134	0.250217	0.832378	0.300605
AVESA.00010b.r2.5DG0966090.1	AsMYB2R092	AVESA.00010b.r2.7CG0662240.1	AsMYB2R137	0.28692	0.729179	0.393483
AVESA.00010b.r2.5DG0990250.1	AsMYB2R096	AVESA.00010b.r2.7CG0680120.1	AsMYB2R140	0.170143	0.586507	0.290094
AVESA.00010b.r2.6AG1035050.1	AsMYB2R105	AVESA.00010b.r2.6CG1079490.1	AsMYB2R114	0.0271269	0.13978	0.194068
AVESA.00010b.r2.6AG1018350.1	AsMYB2R101	AVESA.00010b.r2.6CG1100230.1	AsMYB2R117	0.0678764	0.151654	0.447574
AVESA.00010b.r2.6AG1038340.1	AsMYB2R108	AVESA.00010b.r2.6CG1076230.1	AsMYB2R112	0.157966	0.295079	0.535333
AVESA.00010b.r2.6AG1038340.1	AsMYB2R108	AVESA.00010b.r2.6DG1161830.1	AsMYB2R122	0.0150945	0.0330749	0.456373
AVESA.00010b.r2.6CG1079450.1	AsMYB2R113	AVESA.00010b.r2.6DG1165040.1	AsMYB2R123	0.0557878	0.207666	0.268642
AVESA.00010b.r2.6CG1089660.1	AsMYB2R116	AVESA.00010b.r2.6DG1173200.1	AsMYB2R127	0.0299712	0.109814	0.272926
AVESA.00010b.r2.6CG1076230.1	AsMYB2R112	AVESA.00010b.r2.6DG1161830.1	AsMYB2R122	0.154695	0.266219	0.581081
AVESA.00010b.r2.6CG1089660.1	AsMYB2R116	AVESA.00010b.r2.7DG1395430.1	AsMYB2R148	0.195739	0.597249	0.327735
AVESA.00010b.r2.6DG1175800.1	AsMYB2R128	AVESA.00010b.r2.7DG1398070.1	AsMYB2R149	0.213973	1.0037	0.213184
AVESA.00010b.r2.6DG1173200.1	AsMYB2R127	AVESA.00010b.r2.7DG1395430.1	AsMYB2R148	0.205867	0.586531	0.350992
AVESA.00010b.r2.7AG1227780.1	AsMYB2R134	AVESA.00010b.r2.7CG0662240.1	AsMYB2R137	0.0404715	0.172098	0.235165
AVESA.00010b.r2.7AG1221620.1	AsMYB2R131	AVESA.00010b.r2.7DG1386730.1	AsMYB2R145	0.0103741	0.0568993	0.182323
AVESA.00010b.r2.7AG1227780.1	AsMYB2R134	AVESA.00010b.r2.7DG1380180.1	AsMYB2R144	0.00160214	0	NONE
AVESA.00010b.r2.7CG0662240.1	AsMYB2R137	AVESA.00010b.r2.7DG1380180.1	AsMYB2R144	0.0368378	0.157518	0.233864
AsMYB3R
Name	Rename	Name	Rename	Ka	Ks	Ka_Ks
AVESA.00010b.r2.2AG0212460.1	AsMYB3R002	AVESA.00010b.r2.2CG0291120.1	AsMYB3R003	0.0258646	0.0757072	0.34164
